# Supplementary material for: The Development of a Predictive Model for Postoperative Renal Function in Living Kidney-Transplant Donors
Source: J Clin Med. 2024 Nov 23;13(23):7090. doi: 10.3390/jcm13237090 (PMC11641957; doi:10.3390/jcm13237090)
Supplement: Supplementary file 1 [file jcm-13-07090-s001.zip]

Archive with 1 entries (1 files):
- jcm-3303482-supplementary.pdf
